# Supplementary material for: Inflammation-Driven Downregulation of CYP2E1 Is Associated with Attenuated Diethylnitrosamine (DEN)-Induced Hepatocarcinogenesis
Source: Cells. 2026 Mar 19;15(6):546. doi: 10.3390/cells15060546 (PMC13025445; doi:10.3390/cells15060546)
Supplement: Supplementary file 1 [file cells-15-00546-s001.zip]

Archive with 5 entries (5 files):
- Supplementary Figure Legends S1-S11 final.pdf
- Supplementary Figure S1-S11 final.pdf
- Supplementary Table S1.pdf
- Supplementary Table S2.pdf
- Supplementary Table S3.pdf
